# Supplementary material for: Object Identification for Task-Oriented Communication with Industrial Robots
Source: Sensors (Basel). 2020 Mar 23;20(6):1773. doi: 10.3390/s20061773 (PMC7147712; doi:10.3390/s20061773)
Supplement: Supplementary file 1 [file sensors-20-01773-s001.zip]

Archive with 5 entries (5 files):
- research data 1.doc
- research data 2.doc
- research data 3.doc
- research data 4.doc
- Video1.mov
